# Supplementary material for: Crowdsourced Identification of Potential Target Genes for CTV Induced Gene Silencing for Controlling the Citrus Greening Vector Diaphorina citri
Source: Front Physiol. 2021 Apr 9;12:571826. doi: 10.3389/fphys.2021.571826 (PMC8063116; doi:10.3389/fphys.2021.571826)
Supplement: Supplementary Table 3 — Differential Gene Expression of up and down regulated genes after feeding D. citri CTV-RIE paratransgenic citrus. [file Table_3.XLSX]

## Sheet: Sheet1
Gene ID	Symbol	Gene Name	Gene Type	Scientific name	Transcripts	Fold Change*
103512656	LOC103512656	translation machinery-associated protein 16	protein-coding	D. citri	XM_008477432.3...	up 660
103511535	LOC103511535	putative homeodomain transcription factor	protein-coding	D. citri	XM_026825265.1	up 1000
103520426	LOC103520426	Polypeptide GalNAC transferase	protein-coding	D. citri	XM_008485515.1.	up 1000
103515585	LOC103515585	Very Long chain Enoyl CoA Reductase like	protein-coding	D. citri	XM_026828235.1	down 1000
113470457	LOC113470457	RNA Cap Nucleotide binding NCBP2 family	protein-coding	D. citri	XM_026828896.1	up 1660
103514638	LOC103514638	Ras association domain containing 4-like protein	protein-coding	D. citri	XM_026827551.1	up 1000
108254503	LOC108254503	K02A2.6 like transposon Ty3-I Gag-Polyprotein	protein-coding	D. citri	XM_026833286.1	up 2330
103520639	LOC103520639	Ras-related protein Rab-8A-like	protein-coding	D. citri	XM_008485739.3	up 1770
103523649	LOC103523649	Alpha-Glucosidase-like	protein-coding	D. citri	XM_008488678.2	up 1330
103513328	LOC103513328	Guanyl-nucleotide exchange factor activity	protein-coding	D. citri	XM_026826558.1	up 660
103523185	LOC103523185	DNA mismatch repair protein Msh 6-like	protein-coding	D. citri	XM_008488253.1	up 1000
103507858	LOC103507858	Putative riboflavin kinase	protein-coding	D. citri	XM_008472374.3.	up 1500
103514177	LOC103514177	Mitotic checkpoint Serine/Threonine-protein kinsas	protein-coding	D. citri	XM_026827219.1	down 1000
103521735	LOC103521735	RNA-directed DNA Polymerase	protein-coding	D. citri	XM_008486842.3	up 1400
103514768	LOC103514768	Serine-type Endopeptidase activity	protein-coding	D. citri	XM_026827652.1	up 900
103512755	LOC103512755	Uncharacterized LOC 103512755	protein-coding	D. citri	XM_017445539.2...	up 1000
103506207	LOC103506207	Transmembrane protein 184B-like	protein-coding	D. citri	XM_017442761.2	up 3000
103520936	LOC103520936	Ribosomal protein L18a	protein-coding	D. citri	NM_001297688.1...	down 1330
103520936	LOC103520937	Ribosomal protein L18a	protein-coding	D. citri	XM_026831854.1	up 1330
103524190	LOC103524190	Max-like protein X	protein-coding	D. citri	XM_008489198.3	down 900
103511217	LOC103511217	Methyltransferase-like protein 15 homolog	protein-coding	D. citri	XM_008475936.3	down 900
103510711	LOC103510711	Tetratricopeptide repeat 1-like protein	protein-coding	D. citri	XM_026824699.1	up 1000
103518247	LOC103518247	Glutamate-rich WD repeat-containing 1-like protein	protein-coding	D. citri	XM_008483308.1	down 1000
103513365	LOC103513365	Omega-amidase NIT2-like	protein-coding	D. citri	XM_017445791.2...	up 660
103505378	LOC103505378	Rieske Iron Sulfur protein	protein-coding	D. citri	XM_008469708.2	down700
Genes ID and Transcripts is found in: https://www.ncbi.nlm.nih.gov/genome/gdv/browser/genome/?id=GCF_000475195.1
*Fold chage of upregultated and downregualted genes.
